# Supplementary material for: 1-Amino-but-3-enes scavenge formaldehyde and glyoxylic acid
Source: Commun Chem. 2026 Jan 12;9:71. doi: 10.1038/s42004-025-01873-9 (PMC12881512; doi:10.1038/s42004-025-01873-9)
Supplement: Supplementary file 3 — Supplementary Data 1 [file 42004_2025_1873_MOESM3_ESM.xlsx]

## Sheet: Sheet1
			DMSO						4 (100 µM)						4 (1 mM)						Salicylaldehyde (100 µM)						Salicylaldehyde (1 mM)
		Repeat	1	2	3	Mean	Standard Deviation		1	2	3	Mean	Standard Deviation		1	2	3	Mean	Standard Deviation		1	2	3	Mean	Standard Deviation		1	2	3	Mean	Standard Deviation
Acetate Only	Time (hours)	0	0	0	0	0	0		0	0	0	0	0		0	0	0	0	0		0	0	0	0	0		0	0	0	0	0
		15	0.01	0.009	0.008	0.009	0.001		0.009	0.01	0.008	0.009	0.001		0.009	0.01	0.009	0.00933333	0.00057735		0.007	0.009	0.007	0.00766667	0.0011547		0.009	0.01	0.009	0.00933333	0.00057735
		24	0.018	0.008	0.016	0.014	0.0052915		0.015	0.017		0.016	0.00141421		0.021	0.023	0.022	0.022	0.001		0.005	0.007		0.006	0.00141421		0.021	0.023	0.022	0.022	0.001
		36	0.059	0.077	0.055	0.0636667	0.0117189		0.089	0.083		0.086	0.00424264		0.127	0.117	0.126	0.123333	0.00550757		0.009	0.004		0.0065	0.00353553		0.127	0.117	0.126	0.123333	0.00550757
		51	0.095	0.122	0.091	0.102667	0.0168622		0.124	0.131		0.1275	0.00494975		0.178	0.163	0.181	0.174	0.00964365		0.025	0.027		0.026	0.00141421		0.178	0.163	0.181	0.174	0.00964365
			DMSO						4 (100 µM)						4 (1 mM)						Salicylaldehyde (100 µM)						Salicylaldehyde (1 mM)
		Repeat	1	2	3	Mean	Standard Deviation		1	2	3	Mean	Standard Deviation		1	2	3	Mean	Standard Deviation		1	2	3	Mean	Standard Deviation		1	2	3	Mean	Standard Deviation
Acetate + Glucose	Time (hours)	0	0	0	0	0	0		0	0	0	0	0		0	0	0	0	0		0	0	0	0	0		0	0	0	0	0
		6	0.046	0.05	0.055	0.0503333	0.00450925		0.058	0.063	0.063	0.0613333	0.00288675		0.054	0.055	0.061	0.0566667	0.00378594		0.016	0.015	0.018	0.0163333	0.00152753		0.006	0.005	0.005	0.00533333	0.00057735
		15	0.186	0.196	0.187	0.189667	0.00550757		0.251	0.258	0.25	0.253	0.0043589		0.302	0.303	0.323	0.309333	0.0118462		0.191	0.209	0.205	0.201667	0.00945163		0.058	0.081	0.1	0.0796667	0.0210317
		24	0.201	0.207	0.217	0.208333	0.0080829		0.264	0.262	0.277	0.267667	0.00814453		0.323	0.317	0.327	0.322333	0.00503322		0.263	0.3	0.29	0.284333	0.0191398		0.164	0.2	0.185	0.183	0.0180831
		36	0.218	0.211	0.262	0.230333	0.0276466		0.278	0.286	0.31	0.291333	0.0166533		0.314	0.331	0.341	0.328667	0.0136504		0.367	0.427	0.41	0.401333	0.0309246		0.27	0.449	0.374	0.364333	0.0898907
